# Supplementary material for: Computational Design and Development of Benzodioxane-Benzamides as Potent Inhibitors of FtsZ by Exploring the Hydrophobic Subpocket
Source: Antibiotics (Basel). 2021 Apr 15;10(4):442. doi: 10.3390/antibiotics10040442 (PMC8071314; doi:10.3390/antibiotics10040442)
Supplement: Supplementary file 1 [file antibiotics-10-00442-s001.zip]

Archive with 1 entries (1 files):
- antibiotics-1162609-supplementary.pdf
